# Supplementary material for: Collagen polarization promotes epithelial elongation by stimulating locoregional cell proliferation
Source: eLife. 2021 Oct 18;10:e67915. doi: 10.7554/eLife.67915 (PMC8550756; doi:10.7554/eLife.67915)
Supplement: Figure 7—source data 2. [file elife-67915-fig7-data2.zip]

Archive with 2 entries (2 files):
- Figure 7-Source data 2.tif
- __MACOSX/._Figure 7-Source data 2.tif
